# Supplementary material for: Application of a target array Comparative Genomic Hybridization to prenatal diagnosis
Source: BMC Med Genet. 2010 Jun 24;11:102. doi: 10.1186/1471-2350-11-102 (PMC2909938; doi:10.1186/1471-2350-11-102)
Supplement: Additional file 1 — Table S1. Contents of MACROGEN MacArray™ M-chip [file 1471-2350-11-102-S1.XLS]

## Sheet: Table S1
Plate No.	Chr	Cytoband	Start position	End position	Size	Disease
323	1	1p36.33	1510667	1685578	174911	Monosomy 1p36 Syndrome
7195	1	1p36.33	1849948	1981352	131404	Monosomy 1p36 Syndrome
7191	1	1p36.33	1945814	2065352	119538	Monosomy 1p36 Syndrome
1391	1	1p36.33	2085982	2192431	106449	Monosomy 1p36 Syndrome
7138	1	1p36.32	3489433	3580644	91211	Monosomy 1p36 Syndrome
2179	1	1p36.32	3549931	3650182	100251	Monosomy 1p36 Syndrome
7162	1	1p36.31	6763421	6903859	140438	Monosomy 1p36 Syndrome
161	4	4p16.3	1784731	1916874	132143	WOLF-HIRSCHHORN SYNDROME
220	4	4p16.3	1873050	1980658	107608	WOLF-HIRSCHHORN SYNDROME
5912	4	4p16.3	1878656	1996081	117425	WOLF-HIRSCHHORN SYNDROME
5901	4	4p16.3	1890838	1985011	94173	WOLF-HIRSCHHORN SYNDROME
5918	4	4p16.3	1932272	2020557	88285	WOLF-HIRSCHHORN SYNDROME
7220	4	4p16.3	2049082	2129247	80165	WOLF-HIRSCHHORN SYNDROME
5920	5	5p15.2	9511494	9591939	80445	CRI-DU-CHAT SYNDROME
5941	5	5p15.2	9591934	9697824	105890	CRI-DU-CHAT SYNDROME
5949	5	5p15.2	9710410	9842377	131967	CRI-DU-CHAT SYNDROME
5906	5	5p15.2	9737985	9835999	98014	CRI-DU-CHAT SYNDROME
5942	5	5p15.2	9741001	9872689	131688	CRI-DU-CHAT SYNDROME
5939	5	5p15.2	9761722	9855167	93445	CRI-DU-CHAT SYNDROME
5947	5	5p15.2	9775708	9856013	80305	CRI-DU-CHAT SYNDROME
4809	5	5q35.2	176397279	176495662	98383	SOTOS SYNDROME
4809	5	5q35.2	176397279	176495662	98383	SOTOS SYNDROME
7150	5	5q35.2-5q35.3	176431525	176513305	81780	SOTOS SYNDROME
7150	5	5q35.2-5q35.3	176431525	176513305	81780	SOTOS SYNDROME
7126	5	5q35.3	176513328	176615110	101782	SOTOS SYNDROME
7126	5	5q35.3	176513328	176615110	101782	SOTOS SYNDROME
7143	5	5q35.3	176572264	176728249	155985	SOTOS SYNDROME
7143	5	5q35.3	176572264	176728249	155985	SOTOS SYNDROME
5908	7	7q11.23	72999634	73099848	100214	WILLIAMS-BEUREN SYNDROME
5908	7	7q11.23	72999634	73099377	99743	WILLIAMS-BEUREN SYNDROME
5907	7	7q11.23	73117049	73203244	86195	WILLIAMS-BEUREN SYNDROME
5928	7	7q11.23	73146401	73238493	92092	WILLIAMS-BEUREN SYNDROME
2250	7	7q11.23	73215245	73346881	131636	WILLIAMS-BEUREN SYNDROME
2250	7	7q11.23	73215245	73346881	131636	WILLIAMS-BEUREN SYNDROME
7223	7	7q11.23	73343227	73447186	103959	WILLIAMS-BEUREN SYNDROME
7229	7	7q11.23	73347015	73426987	79972	WILLIAMS-BEUREN SYNDROME
4693	13	13q12.11	18556904	18643011	86107	trisomy13
1123	13	13q12.13	25994384	26101083	106699	trisomy13
678	13	13q13.2	33581844	33670336	88492	trisomy13
2573	13	13q14.11	40031706	40107491	75785	trisomy13
2103	13	13q14.3	49413979	49501470	87491	trisomy13
1388	13	13q21.1	53938114	54040224	102110	trisomy13
970	13	13q21.2	58807910	58935613	127703	trisomy13
4083	13	13q31.1	79983169	80137921	154752	trisomy13
2319	13	13q32.1	96900380	96998154	97774	trisomy13
2529	13	13q33.3	105875452	105978338	102886	trisomy13
5934	15	15q11.2	21607011	21719880	112869	PRADER-WILLI SYNDROME
5945	15	15q11.2	22694476	22779891	85415	PRADER-WILLI SYNDROME
5943	15	15q11.2	22767885	22856153	88268	PRADER-WILLI SYNDROME
5910	15	15q11.2	23101822	23188315	86493	PRADER-WILLI SYNDROME
5902	15	15q11.2-15q12	23211569	23311228	99659	PRADER-WILLI SYNDROME & ANGELMAN SYNDROME
5948	15	15q12	24281096	24383877	102781	PRADER-WILLI SYNDROME & ANGELMAN SYNDROME
5911	15	15q12	24369659	24485628	115969	PRADER-WILLI SYNDROME & ANGELMAN SYNDROME
5927	15	15q12	24398126	24505662	107536	PRADER-WILLI SYNDROME & ANGELMAN SYNDROME
4049	15	15q12	24429411	24553835	124424	PRADER-WILLI SYNDROME & ANGELMAN SYNDROME
5913	15	15q12	24456681	24577646	120965	PRADER-WILLI SYNDROME & ANGELMAN SYNDROME
2318	17	17p13.3	26911	101177	74266	MILLER-DIEKER LISSENCEPHALY SYNDROME
5130	17	17p13.3	138128	251064	112936	MILLER-DIEKER LISSENCEPHALY SYNDROME
2381	17	17p13.3	157851	293897	136046	MILLER-DIEKER LISSENCEPHALY SYNDROME
5905	17	17p13.3	2340899	2445465	104566	MILLER-DIEKER LISSENCEPHALY SYNDROME
5935	17	17p13.3	2388499	2488318	99819	MILLER-DIEKER LISSENCEPHALY SYNDROME
5933	17	17p13.3	2460766	2633700	172934	MILLER-DIEKER LISSENCEPHALY SYNDROME
5929	17	17p13.3	2489245	2574271	85026	MILLER-DIEKER LISSENCEPHALY SYNDROME
5917	17	17p13.3	2510283	2624227	113944	MILLER-DIEKER LISSENCEPHALY SYNDROME
5922	17	17p13.3	2517812	2603600	85788	MILLER-DIEKER LISSENCEPHALY SYNDROME
5904	17	17p13.3	2517823	2603600	85777	MILLER-DIEKER LISSENCEPHALY SYNDROME
7228	17	17p11.2	17516703	17630050	113347	SMITH-MAGENIS SYNDROME
7228	17	17p11.2	17516703	17630050	113347	SMITH-MAGENIS SYNDROME
7216	17	17p11.2	17630085	17765348	135263	SMITH-MAGENIS SYNDROME
7216	17	17p11.2	17630085	17765348	135263	SMITH-MAGENIS SYNDROME
5932	17	17p11.2	18072869	18192554	119685	SMITH-MAGENIS SYNDROME
5932	17	17p11.2	18072869	18192554	119685	SMITH-MAGENIS SYNDROME
7151	17	17q11.2	26365120	26454868	89748	NEUROFIBROMATOSIS, TYPE I
7173	17	17q11.2	26407497	26517801	110304	NEUROFIBROMATOSIS, TYPE I
680	17	17q11.2	26576213	26663220	87007	NEUROFIBROMATOSIS, TYPE I
7177	17	17q11.2	26605491	26700889	95398	NEUROFIBROMATOSIS, TYPE I
442	17	17q11.2	26658553	26758408	99855	NEUROFIBROMATOSIS, TYPE I
7206	17	17q11.2	26683095	26818051	134956	NEUROFIBROMATOSIS, TYPE I
7124	17	17q11.2	26718366	26847885	129519	NEUROFIBROMATOSIS, TYPE I
5594	18	18p11.32	245252	322730	77478	trisomy18
2656	18	18p11.31	5490051	5581053	91002	trisomy18
882	18	18p11.22	9880471	9984650	104179	trisomy18
2402	18	18q11.1	16956908	17039831	82923	trisomy18
4806	18	18q12.1	25125072	25207932	82860	trisomy18
4848	18	18q12.2	34393445	34476194	82749	trisomy18
3039	18	18q21.1	43551361	43640013	88652	trisomy18
784	18	18q21.2	49960555	50063847	103292	trisomy18
596	18	18q21.33	59048477	59145358	96881	trisomy18
5022	18	18q22.3	68593519	68655817	62298	trisomy18
7127	20	20p12.2	10256766	10359116	102350	ALAGILLE SYNDROME
5952	20	20p12.2	10266993	10407118	140125	ALAGILLE SYNDROME
5956	20	20p12.2	10359131	10465709	106578	ALAGILLE SYNDROME
5951	20	20p12.2	10407148	10502539	95391	ALAGILLE SYNDROME
5955	20	20p12.2	10476137	10584904	108767	ALAGILLE SYNDROME
1090	20	20p12.2	10532761	10669012	136251	ALAGILLE SYNDROME
5954	20	20p12.2	10634056	10719870	85814	ALAGILLE SYNDROME
5953	20	20p12.2	10780629	10894533	113904	ALAGILLE SYNDROME
88	21	21q11.2	14659457	14765952	106495	trisomy21
4182	21	21q21.1	22523635	22636852	113217	trisomy21
4758	21	21q21.3	28397925	28480023	82098	trisomy21
211	21	21q22.11	31922939	32042953	120014	trisomy21
637	21	21q22.12	35059584	35133985	74401	trisomy21
1098	21	21q22.2	40235062	40334183	99121	trisomy21
2832	21	21q22.3	42603557	42690276	86719	trisomy21
803	21	21q22.3	43931357	44018425	87068	trisomy21
5856	21	21q22.3	45997499	46084397	86898	trisomy21
2956	21	21q22.3	46770754	46846300	75546	trisomy21
5914	22	22q11.21	17410620	17526065	115445	DIGEORGE SYNDROME
5937	22	22q11.21	17446169	17542727	96558	DIGEORGE SYNDROME
5909	22	22q11.21	17647712	17740090	92378	DIGEORGE SYNDROME
5919	22	22q11.21	17690557	17773366	82809	DIGEORGE SYNDROME
5924	22	22q11.21	17690557	17773305	82748	DIGEORGE SYNDROME
5921	22	22q11.21	17726605	17889246	162641	DIGEORGE SYNDROME
5946	22	22q11.21	17759912	17870524	110612	DIGEORGE SYNDROME
7166	22	22q12.2	28224697	28347605	122908	NEUROFIBROMATOSIS, TYPE 2
7172	22	22q12.2	28279016	28383744	104728	NEUROFIBROMATOSIS, TYPE 2
901	22	22q12.2	28383728	28496470	112742	NEUROFIBROMATOSIS, TYPE 2
7116	22	22q12.2	28383728	28553673	169945	NEUROFIBROMATOSIS, TYPE 2
7205	22	22q12.2	28396410	28477124	80714	NEUROFIBROMATOSIS, TYPE 2
5273	22	22q12.2	28406918	28496479	89561	NEUROFIBROMATOSIS, TYPE 2
7198	22	22q12.2	28406919	28501949	95030	NEUROFIBROMATOSIS, TYPE 2
5944	X	Xp22.31	7088532	7186942	98410	STEROID SULFATASE DEFICIENCY DISEASE
5944	X	Xp22.31	7088532	7186942	98410	STEROID SULFATASE DEFICIENCY DISEASE
7225	X	Xp22.31	7397582	7504424	106842	STEROID SULFATASE DEFICIENCY DISEASE
7225	X	Xp22.31	7397582	7504424	106842	STEROID SULFATASE DEFICIENCY DISEASE
7227	X	Xp22.31	7547752	7636445	88693	STEROID SULFATASE DEFICIENCY DISEASE
7227	X	Xp22.31	7547752	7636445	88693	STEROID SULFATASE DEFICIENCY DISEASE
4234	X	Xp22.31	8434300	8533554	99254	KALLMANN SYNDROME 1
5930	X	Xp22.31	8548748	8657238	108490	KALLMANN SYNDROME 1
5926	X	Xp22.31	8567863	8657238	89375	KALLMANN SYNDROME 1
2732	X	Xp22.31	8578018	8657238	79220	KALLMANN SYNDROME 1
5925	X	Xp22.31	8641672	8736704	95032	KALLMANN SYNDROME 1
5916	X	Xp22.31	8652930	8732334	79404	KALLMANN SYNDROME 1
4934	X	Xp21.3	29114126	29210612	96486	GLYCEROL KINASE DEFICIENCY
7288	X	Xp21.2	30521262	30608200	86938	GLYCEROL KINASE DEFICIENCY
7288	X	Xp21.2	30521262	30608200	86938	GLYCEROL KINASE DEFICIENCY
7270	X	Xp21.2	30522787	30643513	120726	GLYCEROL KINASE DEFICIENCY
7270	X	Xp21.2	30522787	30643513	120726	GLYCEROL KINASE DEFICIENCY
7261	X	Xp21.2	30634577	30754439	119862	GLYCEROL KINASE DEFICIENCY
7186	X	Xp21.2	31127875	31230051	102176	MUSCULAR DYSTROPHY, DUCHENNE TYPE
7204	X	Xp21.2	31377885	31489223	111338	MUSCULAR DYSTROPHY, DUCHENNE TYPE
7144	X	Xp21.1	31507945	31616801	108856	MUSCULAR DYSTROPHY, DUCHENNE TYPE
7120	X	Xp21.1	31606579	31765366	158787	MUSCULAR DYSTROPHY, DUCHENNE TYPE
971	X	Xp21.1	31736630	31823359	86729	MUSCULAR DYSTROPHY, DUCHENNE TYPE
7163	X	Xp21.1	31947660	32033402	85742	MUSCULAR DYSTROPHY, DUCHENNE TYPE
7165	X	Xp21.1	32357927	32461644	103717	MUSCULAR DYSTROPHY, DUCHENNE TYPE
379	X	Xp21.1	32501033	32609841	108808	MUSCULAR DYSTROPHY, DUCHENNE TYPE
7153	X	Xp21.1	32656276	32758216	101940	MUSCULAR DYSTROPHY, DUCHENNE TYPE
973	X	Xp21.1	32777044	32864051	87007	MUSCULAR DYSTROPHY, DUCHENNE TYPE
7106	X	Xp21.1	32946584	33054790	108206	MUSCULAR DYSTROPHY, DUCHENNE TYPE
7139	X	Xp21.1	32949814	33063190	113376	MUSCULAR DYSTROPHY, DUCHENNE TYPE
7159	X	Xp21.1	32949814	33034896	85082	MUSCULAR DYSTROPHY, DUCHENNE TYPE
7197	X	Xp21.1	33162946	33254979	92033	MUSCULAR DYSTROPHY, DUCHENNE TYPE
17	X	Xp11.3	43651572	43750523	98951	abnormalX
1209	X	Xp11.23	49018033	49108113	90080	abnormalX
1400	X	Xq13.1	68251549	68333834	82285	abnormalX
5159	X	Xq21.1	78736340	78826658	90318	abnormalX
4429	X	Xq21.31	88001613	88086178	84565	abnormalX
818	X	Xq21.33	96022346	96133479	111133	abnormalX
2506	X	Xq27.1	137812879	137906322	93443	abnormalX
4236	X	Xq28	148922150	149111774	189624	abnormalX
7272	Y	Yp11.31	2721712	2844127	122415	SEX-DETERMINING REGION Y
7272	Y	Yp11.31	2721712	2844127	122415	SEX-DETERMINING REGION Y
7272	Y	Yp11.31	2721712	2844127	122415	SEX-DETERMINING REGION Y
7286	Y	Yp11.31	2797987	2879492	81505	SEX-DETERMINING REGION Y
7286	Y	Yp11.31	2797987	2879492	81505	SEX-DETERMINING REGION Y
7286	Y	Yp11.31	2797987	2879492	81505	SEX-DETERMINING REGION Y
5143	Y	Yp11.2	6262690	6428829	166139	abnormalY
170	Y	Yp11.2	9226545	9270530	43985	abnormalY
412	Y	Yq11.221	18286331	18442781	156450	abnormalY
1442	Y	Yq11.222	19144159	19230624	86465	abnormalY
485	Y	Yq11.223	21902593	22051106	148513	abnormalY
429	Y	Yq11.223	22077536	22125586	48050	abnormalY
2107	Y	Yq11.223	23585187	23684191	99004	abnormalY
DAZ	Y	Yq11.223	23611993	23806549	194556	SPERMATOGENIC FAILURE, NONOBSTRUCTIVE, Y-LINKED
DAZ	Y	Yq11.223	23611993	23806549	194556	SPERMATOGENIC FAILURE, NONOBSTRUCTIVE, Y-LINKED
2068	Y	Yq11.223	24143342	24309906	166564	SPERMATOGENIC FAILURE, NONOBSTRUCTIVE, Y-LINKED
DAZ	Y	Yq11.223	25135080	25646084	511004	SPERMATOGENIC FAILURE, NONOBSTRUCTIVE, Y-LINKED
DAZ	Y	Yq11.223	25312746	25468436	155690	SPERMATOGENIC FAILURE, NONOBSTRUCTIVE, Y-LINKED
DAZ	Y	Yq11.223	25397102	25573091	175989	SPERMATOGENIC FAILURE, NONOBSTRUCTIVE, Y-LINKED
DAZ	Y	Yq11.223	25397102	25573091	175989	SPERMATOGENIC FAILURE, NONOBSTRUCTIVE, Y-LINKED
