# Supplementary material for: Application of a target array Comparative Genomic Hybridization to prenatal diagnosis
Source: BMC Med Genet. 2010 Jun 24;11:102. doi: 10.1186/1471-2350-11-102 (PMC2909938; doi:10.1186/1471-2350-11-102)
Supplement: Additional file 2 — Table S2. Performance of MacArray™ M-chip in detecting 26 diseases . [file 1471-2350-11-102-S2.XLS]

## Sheet: Sheet2
Type	Disease	Fail	Success
Micro deletion & Duplication	ALAGILLE SYNDROME	0	1
	ANGELMAN SYNDROME	0	1
	CRI-DU-CHAT SYNDROME	0	10
	DIGEORGE SYNDROME	0	14
	GLYCEROL KINASE DEFICIENCY	0	1
	KALLMANN SYNDROME 1	0	0
	MILLER-DIEKER LISSENCEPHALY SYNDROME	0	2
	MONOSOMY 1p36 SYNDROME	0	0
	MUSCULAR DYSTROPHY, DUCHENNE TYPE	0	1
	NEUROFIBROMATOSIS, TYPE I	0	1
	NEUROFIBROMATOSIS, TYPE II	0	1
	PRADER-WILLI SYNDROME	0	33
	SEX-DETERMINING REGION Y	0	0
	SMITH-MAGENIS SYNDROME	0	2
	SOTOS SYNDROME	0	0
	SPERMATOGENIC FAILURE, NONOBSTRUCTIVE, Y-LINKED	0	1
	STEROID SULFATASE DEFICIENCY DISEASE	0	1
	WILLIAMS-BEUREN SYNDROME	0	3
	WOLF-HIRSCHHORN SYNDROME	0	2
Aneuploidy	Trisomy 13	0	19
	Trisomy 18	0	24
	Trisomy 21	0	10
	Turner syndrome (45,X)	0	1
	Klinefelter syndrome (47,XXY)	0	2
	Triple X (47,XXX)	0	1
	47,XYY	0	1
			132
