# Supplementary material for: Application of a target array Comparative Genomic Hybridization to prenatal diagnosis
Source: BMC Med Genet. 2010 Jun 24;11:102. doi: 10.1186/1471-2350-11-102 (PMC2909938; doi:10.1186/1471-2350-11-102)
Supplement: Additional file 3 — Table S3. Overall results of clinical applications using MacArray™ M-chip and karyotype analysis to detect chromosomal abnormalities . [file 1471-2350-11-102-S3.XLS]

## Sheet: Table S3
Sample No.	Karyotype analysis	MacArray™ M-chip Test	DNA extraction
S001	46,XY	arr(1,4,5,7,13,15,17,18,20-22)x2,(XY)x1	Direct
S002	46,XY	arr(1,4,5,7,13,15,17,18,20-22)x2,(XY)x1	Direct
S003	46,XX	arr(1,4,5,7,13,15,17,18,20-22)x2,(XY)x1	Direct
S004	46,XY	arr(1,4,5,7,13,15,17,18,20-22)x2,(XY)x1	Direct
S005	46,XX	arr(1,4,5,7,13,15,17,18,20-22,X)x2	Direct
S006	46,XY	arr(1,4,5,7,13,15,17,18,20-22)x2,(XY)x1	Direct
S007	46,XX	arr(1,4,5,7,13,15,17,18,20-22,X)x2	Direct
S008	46,XY,inv(9)(q12q13)	arr(1,4,5,7,13,15,17,18,20-22)x2,(XY)x1	Direct
S009	46,XY	arr(1,4,5,7,13,15,17,18,20-22)x2,(XY)x1	Direct
S010	46,XY	arr(1,4,5,7,13,15,17,18,20-22)x2,(XY)x1	Direct
S011	46,XY	arr(1,4,5,7,13,15,17,18,20-22)x2,(XY)x1	Direct
S012	46,XY	arr(1,4,5,7,13,15,17,18,20-22)x2,(XY)x1	Direct
S013	46,XY	arr(1,4,5,7,13,15,17,18,20-22)x2,(XY)x1	Direct
S014	46,XX	arr(1,4,5,7,13,15,17,18,20-22,X)x2	Direct
S015	46,XX	arr(1,4,5,7,13,15,17,18,20-22,X)x2	Direct
S016	46,XX	arr(1,4,5,7,13,15,17,18,20-22,X)x2	Direct
S017	46,XX	arr(1,4,5,7,13,15,17,18,20-22,X)x2	Direct
S018	46,XY	arr(1,4,5,7,13,15,17,18,20-22)x2,(XY)x1	Direct
S019	46,XY	arr(1,4,5,7,13,15,17,18,20-22)x2,(XY)x1	Direct
S020	46,XX	arr(1,4,5,7,13,15,17,18,20-22,X)x2	Direct
S021	46,XY	arr(1,4,5,7,13,15,17,18,20-22)x2,(XY)x1	Direct
S022	46,XX	NA (not available)	Direct
S023	46,XX	arr(1,4,5,7,13,15,17,18,20-22,X)x2	Direct
S024	46,XX	arr(1,4,5,7,13,15,17,18,20-22,X)x2	Direct
S025	46,XY	arr(1,4,5,7,13,15,17,18,20-22)x2,(XY)x1	Direct
S026	46,XY	arr Yq11.223(23611993-25573091)x0	Direct
S027	46,XX	arr(1,4,5,7,13,15,17,18,20-22,X)x2	Direct
S028	46,XY	arr(1,4,5,7,13,15,17,18,20-22)x2,(XY)x1	Direct
S029	46,XY	arr(1,4,5,7,13,15,17,18,20-22)x2,(XY)x1	Direct
S030	46,XX	arr(1,4,5,7,13,15,17,18,20-22,X)x2	Direct
S031	46,XY	Arr Yq11.223(23611993-25573091)x0	Direct
S032	46,XY	arr(1,4,5,7,13,15,17,18,20-22)x2,(XY)x1	Direct
S033	46,XX	arr(1,4,5,7,13,15,17,18,20-22,X)x2	Direct
S034	46,XX	arr(1,4,5,7,13,15,17,18,20-22,X)x2	Direct
S035	46,XX, inv(9)(q12q13)	arr(1,4,5,7,13,15,17,18,20-22,X)x2	Direct
S036	46,XX	arr(1,4,5,7,13,15,17,18,20-22,X)x2	Direct
S037	46,XX	arr(1,4,5,7,13,15,17,18,20-22,X)x2	Direct
S038	46,XX	arr(1,4,5,7,13,15,17,18,20-22,X)x2	Direct
S039	46,XX	arr(1,4,5,7,13,15,17,18,20-22,X)x2	Direct
S040	46,XY	arr(1,4,5,7,13,15,17,18,20-22)x2,(XY)x1	Direct
S041	46,XY	arr(1,4,5,7,13,15,17,18,20-22)x2,(XY)x1	Direct
S042	46,XY	arr(1,4,5,7,13,15,17,18,20-22)x2,(XY)x1	Direct
S043	46,XX	arr(1,4,5,7,13,15,17,18,20-22,X)x2	Direct
S044	46,XY,t(8;11)(p21;p15.5)	arr(1,4,5,7,13,15,17,18,20-22)x2,(XY)x1	Direct
S045	46,XX	arr(1,4,5,7,13,15,17,18,20-22,X)x2	Direct
S046	46,XX	arr(1,4,5,7,13,15,17,18,20-22,X)x2	Direct
S047	46,XX	arr(1,4,5,7,13,15,17,18,20-22,X)x2	Direct
S048	47,XX,+21	arr(21)x3	Direct
S049	47,XX,+18	arr(18)x3	Direct
S050	46,XY	arr(1,4,5,7,13,15,17,18,20-22)x2,(XY)x1	Direct
S051	46,XX	arr(1,4,5,7,13,15,17,18,20-22,X)x2	Direct
S052	47,XY,+21	arr(21)x3	Culture
S053	46,XX	arr(1,4,5,7,13,15,17,18,20-22,X)x2	Direct
S054	46,XX	arr(1,4,5,7,13,15,17,18,20-22,X)x2	Direct
S055	47,XY,+21	arr(21)x3	Culture
S056	46,XY	arr(1,4,5,7,13,15,17,18,20-22)x2,(XY)x1	Direct
S057	46,XX	arr(1,4,5,7,13,15,17,18,20-22,X)x2	Direct
S058	46,XX	arr(1,4,5,7,13,15,17,18,20-22,X)x2	Direct
S059	46,XX	arr(1,4,5,7,13,15,17,18,20-22,X)x2	Direct
S060	46,XY	arr(1,4,5,7,13,15,17,18,20-22)x2,(XY)x1	Direct
S061	47,XY,+21	arr(21)x3,Yq11.223(23611993-25573091)x0	Culture
S062	46,XX	arr(1,4,5,7,13,15,17,18,20-22,X)x2	Diret
S063	46,XY	arr(1,4,5,7,13,15,17,18,20-22)x2,(XY)x1	Direct
S064	46, XY	arr(1,4,5,7,13,15,17,18,20-22)x2,(XY)x1	Direct
S065	47,XX,+21	arr(21)x3	Culture
S066	46,XY	arr(1,4,5,7,13,15,17,18,20-22)x2,(XY)x1	Direct
S067	46, XY	arr(1,4,5,7,13,15,17,18,20-22)x2,(XY)x1	Direct
S068	46, XY	arr Yq11.223(23611993-25573091)x0	Direct
S069	46, XY	arr Yq11.223(23611993-25573091)x0	Direct
S070	47, XY,+21	arr(21)x3	Culture
S071	46, XY	arr(1,4,5,7,13,15,17,18,20-22)x2,(XY)x1	Direct
S072	46,XX	arr(1,4,5,7,13,15,17,18,20-22,X)x2	Direct
S073	47,XXY	arr(X)x2,(Y)x1	Culture
S074	46,XY	Arr Yq11.223(23611993-25573091)x0	Direct
S075	46, XY	Arr Yq11.223(23611993-25573091)x0	Direct
S076	46,XX	arr(1,4,5,7,13,15,17,18,20-22,X)x2	Direct
S077	46,XX	arr(1,4,5,7,13,15,17,18,20-22,X)x2	Direct
S078	46,XY	arr(1,4,5,7,13,15,17,18,20-22)x2,(XY)x1	Direct
S079	46,XX	arr(1,4,5,7,13,15,17,18,20-22,X)x2	Direct
S080	46,XX	arr(1,4,5,7,13,15,17,18,20-22,X)x2	Direct
S081	46,XY	arr(1,4,5,7,13,15,17,18,20-22)x2,(XY)x1	Direct
S082	46,XX	arr(1,4,5,7,13,15,17,18,20-22,X)x2	Direct
S083	47,XY,+21	arr(21)x3	Culture
S084	46,XY	arr(1,4,5,7,13,15,17,18,20-22)x2,(XY)x1	Direct
S085	46,XY	arr(1,4,5,7,13,15,17,18,20-22)x2,(XY)x1	Direct
S086	47,XY,+13	arr(13)x3,Yq11.223(23611993-25573091)x0	Culture
S087	47,XXY	arr(X)x2,(Y)x1	Culture
S088	46,XY	arr(1,4,5,7,13,15,17,18,20-22)x2,(XY)x1	Direct
S089	46,XX	arr(1,4,5,7,13,15,17,18,20-22,X)x2	Direct
S090	46,XX	arr(1,4,5,7,13,15,17,18,20-22,X)x2	Direct
S091	46,XX	arr(1,4,5,7,13,15,17,18,20-22,X)x2	Direct
S092	46,XY	arr(1,4,5,7,13,15,17,18,20-22)x2,(XY)x1	Direct
S093	46,XX	arr(1,4,5,7,13,15,17,18,20-22,X)x2	Direct
S094	46,XY	arr(1,4,5,7,13,15,17,18,20-22)x2,(XY)x1	Direct
